# Supplementary material for: Delta-9-Tetrahydrocannabinol Blocks Bone Marrow-Derived Macrophage Differentiation through Elimination of Reactive Oxygen Species
Source: Antioxidants (Basel). 2024 Jul 23;13(8):887. doi: 10.3390/antiox13080887 (PMC11352128; doi:10.3390/antiox13080887)
Supplement: Supplementary file 1 [file antioxidants-13-00887-s001.zip]

Archive with 1 entries (1 files):
- antioxidants-3069893-supplementary.pdf
